# Supplementary material for: The State of Practice About Security in Telemedicine Systems in Chile: Exploratory Study
Source: JMIR Med Inform. 2025 Nov 21;13:e77395. doi: 10.2196/77395 (PMC12638033; doi:10.2196/77395)
Supplement: Multimedia Appendix 1 [file medinform-v13-e77395-s001.xlsx]

## Sheet: Sheet1
Characteristic	ID	Question
Clinical process	1.1	Indicate the clinical care process(es) that your solution will support.
	1.2	Describe the problem(s) within the process(es) that your solution will address.
	1.3	Describe at least two benefits of using your solution to address the stated problem.
	1.4	Describe the advantages of your solution compared to similar tools for addressing the stated problem.
	1.5	What health objective(s) does your solution aim to address?
	1.6	What telemedicine service(s) does your solution intend to deliver?
	1.7	In which clinical context(s) do you plan to implement your solution?
	1.8	Which area(s) specialty(ies) and/or sub-specialty(ies) are involved in the telemedicine service or provision?
	1.9	Indicate the type(s) of users who use your telemedicine solution.
	1.10	If healthcare professionals are considered, attach a certificate of registration in the national registry of individual providers.
	1.11	What relational model does your solution use?
	1.12	Does your solution use external devices?
	1.13	Is the “Patient Rights and Responsibilities Charter” presented to the patient?
	1.14	Is informed consent obtained from the patient during the telemedicine process?
	1.15	Does your solution include any mechanism to verify the patient’s identity?
	1.16	Do you have any mechanism to verify that the patient accepts the terms of use of your solution?
	1.17	Do you use a protocol for recording consultations?
	1.18	What communication modality does your solution use?
	1.19	What communication medium(s) does your solution use to and from the patient?
	1.20	In which clinical process(es) is your solution and/or telemedicine service integrated?
	1.21	Does your solution have a mechanism to ensure continuity of care?
	1.22	Does it provide patients with a way to express their satisfaction with the clinical care received?
Compatibility	2.1	Does your system have the capacity to interoperate with an existing system?
	2.2	Does it use any interoperability standard for exchanging information between different modules of your application?
Usability	3.1	Once your solution was implemented were user tests conducted?
	3.2	During development were heuristic evaluations conducted by a usability expert?
	3.3	Describe at least two scenarios in which the user might make an error while using your solution.
	3.4	What preventive measures have you implemented to minimise errors in the described scenarios?
	3.5	What mitigation measures have you implemented to minimise errors in the described scenarios?
	3.6	Was your system designed to be used on mobile devices?
	3.7	Do you have a user manual for the solution?
	3.8	Do you offer any other type of user support?
	3.9	Do you provide patients with a way to express their satisfaction with the use of the application?
	3.10	Have you considered measures to include patients with cognitive auditory, visual, physical or other impairments that may affect correct use of your solution?
Reliability	4.1	Under what usage circumstances could the system fail?
	4.2	What preventive measures have you implemented for the failures described in those scenarios?
	4.3	What mitigation measures have you implemented for the failures described in those scenarios?
	4.4	Do you have a data recovery plan in the event of an incident?
	4.5	Does your solution include a mechanism to contact the patient in the event of a system failure?
	4.6	Does your video call module operate under any security standard?
	4.7	Can users reconnect correctly without technical assistance in the event of a system failure?
	4.8	What performance tests have been conducted?
	4.9	For clinical / research / educational purposes does your solution allow teleconsultation recording with prior information provided to the patient and explicit verbal consent after explaining the reason?
	4.10	In the event of potential data loss what mitigation measures have you considered?
	4.11	Do you back up data and documentation related to medical consultations?
	4.12	What infrastructure do you have in place to support your solution?
	4.13	How does your solution handle errors and exceptions?
	4.14	Describe the versioning method used for the application whether for minor, medium or major changes. Detail each version change.
	4.15	Attach a document describing the architecture of the solution including at least layer description, flow control, load balancing logical and physical high availability implementation number of nodes per layer, etc
Information privacy	5.1	Have vulnerability tests been carried out on your solution?
	5.2	Is the transmitted information encrypted?
	5.3	Describe the procedures you implement for accessing sensitive data.
	5.4	Briefly describe via an attachment the measures adopted to manage the storage and custody of sensitive data.
	5.5	Describe the procedures you implement for deleting sensitive data according to current legislation.
	5.6	Describe the password management mechanism.
	5.7	Technically describe the authorisation mechanism of your platform.
	5.8	What authentication protocol(s) does your solution use?
	5.9	Is a transactional record of access and activity maintained for accountability purposes?
	5.10	Do you have an access control mechanism?
	5.11	Is the login identifier unique and random?
	5.12	Do you have any method to detect errors in entered data?
	5.13	Do you keep records of information security incidents?
	5.14	Do your communication protocols guarantee the integrity of the data transmitted?
	5.15	Does the system make secure queries to the databases?
	5.16	Does your solution allow for visual identification of the provider at the time of service delivery?
	5.17	Attach a document with the technical design of the solution including at least programming languages databases encryption methods component integration, among others.
